# Supplementary material for: Complete genome sequencing and comparison of two nitrogen-metabolizing bacteria isolated from Antarctic deep-sea sediment
Source: BMC Genomics. 2022 Oct 19;23:713. doi: 10.1186/s12864-022-08942-6 (PMC9580203; doi:10.1186/s12864-022-08942-6)
Supplement: Supplementary file 7 — Additional file 7: Table S1. The comparison data of the two genomes. [file 12864_2022_8942_MOESM7_ESM.xls]

## Sheet: Table S1
Table S1 The comparison data of the two genomes.
query acc.	subject acc.	identity	alignment length	mismatches	gap opens	q. start	q. end	s. start	s. end	evalue	bit score
Halomonas profundus 13	Cobetia amphilecti N-80	95.496	12901	533	26	4933790	4946651	84188	97079	0	20561
Halomonas profundus 13	Cobetia amphilecti N-80	81.843	14132	2363	149	215782	229839	3965135	3951133	0	11694
Halomonas profundus 13	Cobetia amphilecti N-80	92.54	6743	479	19	4946669	4953399	98748	105478	0	9644
Halomonas profundus 13	Cobetia amphilecti N-80	91.024	4735	334	77	47135	51823	220785	225474	0	6305
Halomonas profundus 13	Cobetia amphilecti N-80	91.024	4735	334	77	47138	51826	3578019	3573330	0	6305
Halomonas profundus 13	Cobetia amphilecti N-80	91.024	4735	334	77	47138	51826	3872653	3867964	0	6305
Halomonas profundus 13	Cobetia amphilecti N-80	91.024	4735	334	77	47138	51826	3988948	3984259	0	6305
Halomonas profundus 13	Cobetia amphilecti N-80	91.024	4735	334	77	47138	51826	3994999	3990310	0	6305
Halomonas profundus 13	Cobetia amphilecti N-80	92.381	2940	198	26	413978	416906	222550	225474	0	4165
Halomonas profundus 13	Cobetia amphilecti N-80	92.386	2942	194	30	3105133	3108061	225474	222550	0	4165
Halomonas profundus 13	Cobetia amphilecti N-80	92.381	2940	198	26	413978	416906	704270	707194	0	4165
Halomonas profundus 13	Cobetia amphilecti N-80	92.386	2942	194	30	3105133	3108061	707194	704270	0	4165
Halomonas profundus 13	Cobetia amphilecti N-80	92.386	2942	194	30	3105130	3108058	3573330	3576254	0	4165
Halomonas profundus 13	Cobetia amphilecti N-80	92.381	2940	198	26	413981	416909	3576254	3573330	0	4165
Halomonas profundus 13	Cobetia amphilecti N-80	92.386	2942	194	30	3105130	3108058	3809203	3812127	0	4165
Halomonas profundus 13	Cobetia amphilecti N-80	92.381	2940	198	26	413981	416909	3812127	3809203	0	4165
Halomonas profundus 13	Cobetia amphilecti N-80	92.386	2942	194	30	3105130	3108058	3867964	3870888	0	4165
Halomonas profundus 13	Cobetia amphilecti N-80	92.381	2940	198	26	413981	416909	3870888	3867964	0	4165
Halomonas profundus 13	Cobetia amphilecti N-80	92.386	2942	194	30	3105130	3108058	3984259	3987183	0	4165
Halomonas profundus 13	Cobetia amphilecti N-80	92.381	2940	198	26	413981	416909	3987183	3984259	0	4165
Halomonas profundus 13	Cobetia amphilecti N-80	92.386	2942	194	30	3105130	3108058	3990310	3993234	0	4165
Halomonas profundus 13	Cobetia amphilecti N-80	92.381	2940	198	26	413981	416909	3993234	3990310	0	4165
Halomonas profundus 13	Cobetia amphilecti N-80	92.352	2942	195	30	4046890	4049818	225474	222550	0	4159
Halomonas profundus 13	Cobetia amphilecti N-80	92.373	2937	198	26	85958	88883	222553	225474	0	4159
Halomonas profundus 13	Cobetia amphilecti N-80	92.373	2937	198	26	2706001	2708926	225474	222553	0	4159
Halomonas profundus 13	Cobetia amphilecti N-80	92.352	2942	195	30	48895	51823	704270	707194	0	4159
Halomonas profundus 13	Cobetia amphilecti N-80	92.352	2942	195	30	4046890	4049818	707194	704270	0	4159
Halomonas profundus 13	Cobetia amphilecti N-80	92.373	2937	198	26	85958	88883	704273	707194	0	4159
Halomonas profundus 13	Cobetia amphilecti N-80	92.373	2937	198	26	2706001	2708926	707194	704273	0	4159
Halomonas profundus 13	Cobetia amphilecti N-80	92.347	2940	199	26	2705998	2708926	3573330	3576254	0	4159
Halomonas profundus 13	Cobetia amphilecti N-80	92.352	2942	195	30	4046887	4049815	3573330	3576254	0	4159
Halomonas profundus 13	Cobetia amphilecti N-80	92.347	2940	199	26	85958	88886	3576254	3573330	0	4159
Halomonas profundus 13	Cobetia amphilecti N-80	92.347	2940	199	26	2705998	2708926	3809203	3812127	0	4159
Halomonas profundus 13	Cobetia amphilecti N-80	92.352	2942	195	30	4046887	4049815	3809203	3812127	0	4159
Halomonas profundus 13	Cobetia amphilecti N-80	92.347	2940	199	26	85958	88886	3812127	3809203	0	4159
Halomonas profundus 13	Cobetia amphilecti N-80	92.352	2942	195	30	48898	51826	3812127	3809203	0	4159
Halomonas profundus 13	Cobetia amphilecti N-80	92.347	2940	199	26	2705998	2708926	3867964	3870888	0	4159
Halomonas profundus 13	Cobetia amphilecti N-80	92.352	2942	195	30	4046887	4049815	3867964	3870888	0	4159
Halomonas profundus 13	Cobetia amphilecti N-80	92.347	2940	199	26	85958	88886	3870888	3867964	0	4159
Halomonas profundus 13	Cobetia amphilecti N-80	92.347	2940	199	26	2705998	2708926	3984259	3987183	0	4159
Halomonas profundus 13	Cobetia amphilecti N-80	92.352	2942	195	30	4046887	4049815	3984259	3987183	0	4159
Halomonas profundus 13	Cobetia amphilecti N-80	92.347	2940	199	26	85958	88886	3987183	3984259	0	4159
Halomonas profundus 13	Cobetia amphilecti N-80	92.347	2940	199	26	2705998	2708926	3990310	3993234	0	4159
Halomonas profundus 13	Cobetia amphilecti N-80	92.352	2942	195	30	4046887	4049815	3990310	3993234	0	4159
Halomonas profundus 13	Cobetia amphilecti N-80	92.347	2940	199	26	85958	88886	3993234	3990310	0	4159
Halomonas profundus 13	Cobetia amphilecti N-80	81.569	4167	705	46	210126	214249	3970484	3966338	0	3382
Halomonas profundus 13	Cobetia amphilecti N-80	81.289	4142	709	55	206006	210114	3974683	3970575	0	3295
Halomonas profundus 13	Cobetia amphilecti N-80	78.171	4943	986	77	362167	367063	173037	177932	0	3064
Halomonas profundus 13	Cobetia amphilecti N-80	80.277	4112	738	52	5218294	5222388	4115602	4119657	0	3033
Halomonas profundus 13	Cobetia amphilecti N-80	77.84	4499	905	78	736607	741054	3680467	3676010	0	2700
Halomonas profundus 13	Cobetia amphilecti N-80	91.269	1718	109	28	83832	85528	702249	703946	0	2303
Halomonas profundus 13	Cobetia amphilecti N-80	91.312	1715	108	28	83835	85528	3814148	3812454	0	2303
Halomonas profundus 13	Cobetia amphilecti N-80	92.639	1603	86	26	2709494	2711074	222377	220785	0	2278
Halomonas profundus 13	Cobetia amphilecti N-80	92.59	1606	87	26	2709491	2711074	703844	702249	0	2278
Halomonas profundus 13	Cobetia amphilecti N-80	92.688	1600	85	26	2709494	2711071	3576430	3578019	0	2278
Halomonas profundus 13	Cobetia amphilecti N-80	92.639	1603	86	26	2709491	2711071	3812556	3814148	0	2278
Halomonas profundus 13	Cobetia amphilecti N-80	92.688	1600	85	26	2709494	2711071	3871064	3872653	0	2278
Halomonas profundus 13	Cobetia amphilecti N-80	92.688	1600	85	26	2709494	2711071	3987359	3988948	0	2278
Halomonas profundus 13	Cobetia amphilecti N-80	92.688	1600	85	26	2709494	2711071	3993410	3994999	0	2278
Halomonas profundus 13	Cobetia amphilecti N-80	93.235	1552	79	20	412156	413690	220785	222327	0	2261
Halomonas profundus 13	Cobetia amphilecti N-80	93.235	1552	79	20	412156	413690	702249	703791	0	2261
Halomonas profundus 13	Cobetia amphilecti N-80	93.286	1549	78	20	412159	413690	3578019	3576480	0	2261
Halomonas profundus 13	Cobetia amphilecti N-80	93.286	1549	78	20	412159	413690	3814148	3812609	0	2261
Halomonas profundus 13	Cobetia amphilecti N-80	93.286	1549	78	20	412159	413690	3872653	3871114	0	2261
Halomonas profundus 13	Cobetia amphilecti N-80	93.286	1549	78	20	412159	413690	3988948	3987409	0	2261
Halomonas profundus 13	Cobetia amphilecti N-80	93.286	1549	78	20	412159	413690	3994999	3993460	0	2261
Halomonas profundus 13	Cobetia amphilecti N-80	92.903	1550	88	16	83832	85366	220785	222327	0	2233
Halomonas profundus 13	Cobetia amphilecti N-80	92.903	1550	88	16	4050105	4051639	222327	220785	0	2233
Halomonas profundus 13	Cobetia amphilecti N-80	92.903	1550	88	16	3108348	3109882	222327	220785	0	2233
Halomonas profundus 13	Cobetia amphilecti N-80	92.903	1550	88	16	47135	48669	702249	703791	0	2233
Halomonas profundus 13	Cobetia amphilecti N-80	92.903	1550	88	16	4050105	4051639	703791	702249	0	2233
Halomonas profundus 13	Cobetia amphilecti N-80	92.903	1550	88	16	3108348	3109882	703791	702249	0	2233
Halomonas profundus 13	Cobetia amphilecti N-80	92.954	1547	87	16	3108348	3109879	3576480	3578019	0	2233
Halomonas profundus 13	Cobetia amphilecti N-80	92.954	1547	87	16	4050105	4051636	3576480	3578019	0	2233
Halomonas profundus 13	Cobetia amphilecti N-80	92.954	1547	87	16	83835	85366	3578019	3576480	0	2233
Halomonas profundus 13	Cobetia amphilecti N-80	92.954	1547	87	16	3108348	3109879	3812609	3814148	0	2233
Halomonas profundus 13	Cobetia amphilecti N-80	92.954	1547	87	16	4050105	4051636	3812609	3814148	0	2233
Halomonas profundus 13	Cobetia amphilecti N-80	92.954	1547	87	16	47138	48669	3814148	3812609	0	2233
Halomonas profundus 13	Cobetia amphilecti N-80	92.954	1547	87	16	3108348	3109879	3871114	3872653	0	2233
Halomonas profundus 13	Cobetia amphilecti N-80	92.954	1547	87	16	4050105	4051636	3871114	3872653	0	2233
Halomonas profundus 13	Cobetia amphilecti N-80	92.954	1547	87	16	83835	85366	3872653	3871114	0	2233
Halomonas profundus 13	Cobetia amphilecti N-80	92.954	1547	87	16	3108348	3109879	3987409	3988948	0	2233
Halomonas profundus 13	Cobetia amphilecti N-80	92.954	1547	87	16	4050105	4051636	3987409	3988948	0	2233
Halomonas profundus 13	Cobetia amphilecti N-80	92.954	1547	87	16	83835	85366	3988948	3987409	0	2233
Halomonas profundus 13	Cobetia amphilecti N-80	92.954	1547	87	16	3108348	3109879	3993460	3994999	0	2233
Halomonas profundus 13	Cobetia amphilecti N-80	92.954	1547	87	16	4050105	4051636	3993460	3994999	0	2233
Halomonas profundus 13	Cobetia amphilecti N-80	92.954	1547	87	16	83835	85366	3994999	3993460	0	2233
Halomonas profundus 13	Cobetia amphilecti N-80	81.37	2700	472	29	3852705	3855387	3532044	3534729	0	2170
Halomonas profundus 13	Cobetia amphilecti N-80	79.316	2630	519	20	2737189	2739806	2957774	2960390	0	1820
Halomonas profundus 13	Cobetia amphilecti N-80	78.167	2881	568	54	540850	543701	322689	325537	0	1779
Halomonas profundus 13	Cobetia amphilecti N-80	77.244	3142	646	59	507898	511012	3731492	3728393	0	1777
Halomonas profundus 13	Cobetia amphilecti N-80	77.934	2846	588	33	149906	152731	3947694	3944869	0	1740
Halomonas profundus 13	Cobetia amphilecti N-80	78.434	2745	531	49	377700	380418	189440	192149	0	1733
Halomonas profundus 13	Cobetia amphilecti N-80	74.57	3838	867	90	3838709	3842490	3510425	3514209	0	1580
Halomonas profundus 13	Cobetia amphilecti N-80	78.923	2377	453	43	4053266	4055614	3876730	3879086	0	1570
Halomonas profundus 13	Cobetia amphilecti N-80	79.334	2221	432	24	3072312	3074518	1296209	1294002	0	1533
Halomonas profundus 13	Cobetia amphilecti N-80	80.124	2093	384	27	4641268	4643341	496106	494027	0	1531
Halomonas profundus 13	Cobetia amphilecti N-80	83.423	1677	238	27	229898	231556	3951104	3949450	0	1520
Halomonas profundus 13	Cobetia amphilecti N-80	81.758	1820	308	15	197457	199271	4043906	4042106	0	1500
Halomonas profundus 13	Cobetia amphilecti N-80	81.083	1866	331	20	368492	370348	180297	182149	0	1471
Halomonas profundus 13	Cobetia amphilecti N-80	80.409	1955	360	17	353091	355038	166959	168897	0	1467
Halomonas profundus 13	Cobetia amphilecti N-80	78.406	2283	452	33	2826911	2829171	736200	733937	0	1447
Halomonas profundus 13	Cobetia amphilecti N-80	77.321	2553	509	58	1393016	1395534	609411	611927	0	1443
Halomonas profundus 13	Cobetia amphilecti N-80	78.482	2161	438	22	3719841	3721986	1694145	1691997	0	1389
Halomonas profundus 13	Cobetia amphilecti N-80	75.812	2832	623	52	4310527	4313330	1995266	1998063	0	1378
Halomonas profundus 13	Cobetia amphilecti N-80	76.017	2752	596	52	2460042	2462761	1448309	1451028	0	1367
Halomonas profundus 13	Cobetia amphilecti N-80	77.493	2266	484	20	1457268	1459521	3242797	3240546	0	1336
Halomonas profundus 13	Cobetia amphilecti N-80	75.155	3071	631	98	4617925	4620915	530110	527092	0	1323
Halomonas profundus 13	Cobetia amphilecti N-80	78.764	2006	398	25	4058070	4060061	3879974	3881965	0	1319
Halomonas profundus 13	Cobetia amphilecti N-80	75.962	2625	581	44	2851134	2853731	1017457	1014856	0	1306
Halomonas profundus 13	Cobetia amphilecti N-80	81.524	1575	282	6	808820	810391	458327	459895	0	1288
Halomonas profundus 13	Cobetia amphilecti N-80	75.862	2581	567	49	753153	755708	3662822	3660273	0	1264
Halomonas profundus 13	Cobetia amphilecti N-80	80.736	1630	304	10	742941	744565	3674337	3672713	0	1262
Halomonas profundus 13	Cobetia amphilecti N-80	79.041	1918	341	44	3647383	3649275	3598563	3600444	0	1258
Halomonas profundus 13	Cobetia amphilecti N-80	84.19	1284	196	5	515831	517110	3722280	3721000	0	1240
Halomonas profundus 13	Cobetia amphilecti N-80	81.931	1450	246	12	231615	233050	3949417	3947970	0	1212
Halomonas profundus 13	Cobetia amphilecti N-80	82.257	1409	242	8	264989	266393	4041445	4040041	0	1210
Halomonas profundus 13	Cobetia amphilecti N-80	75.13	2686	599	62	4113887	4116539	3905623	3908272	0	1195
Halomonas profundus 13	Cobetia amphilecti N-80	76.127	2308	513	33	1594289	1596577	3067826	3065538	0	1175
Halomonas profundus 13	Cobetia amphilecti N-80	78.48	1882	344	49	1241511	1243354	3128407	3126549	0	1175
Halomonas profundus 13	Cobetia amphilecti N-80	78.475	1770	365	15	2500566	2502327	2055331	2057092	0	1144
Halomonas profundus 13	Cobetia amphilecti N-80	77.505	1916	413	17	3081555	3083461	728470	726564	0	1134
Halomonas profundus 13	Cobetia amphilecti N-80	78.503	1763	354	21	3843489	3845240	3516543	3518291	0	1133
Halomonas profundus 13	Cobetia amphilecti N-80	74.73	2683	602	63	2068974	2071618	1122489	1125133	0	1129
Halomonas profundus 13	Cobetia amphilecti N-80	78.8	1717	318	41	4626250	4627943	1943060	1944753	0	1112
Halomonas profundus 13	Cobetia amphilecti N-80	79.421	1589	283	36	3552533	3554099	4023417	4024983	0	1083
Halomonas profundus 13	Cobetia amphilecti N-80	78.744	1656	318	28	2003930	2005568	1060023	1061661	0	1077
Halomonas profundus 13	Cobetia amphilecti N-80	79.878	1476	279	16	3749847	3751313	586114	584648	0	1064
Halomonas profundus 13	Cobetia amphilecti N-80	77.068	1910	398	39	1858060	1859949	1262646	1264535	0	1064
Halomonas profundus 13	Cobetia amphilecti N-80	79.986	1459	274	17	517183	518632	3720827	3719378	0	1061
Halomonas profundus 13	Cobetia amphilecti N-80	80.272	1399	254	19	445095	446481	3825401	3824013	0	1035
Halomonas profundus 13	Cobetia amphilecti N-80	78.947	1501	302	13	2093730	2095223	2994324	2992831	0	1009
Halomonas profundus 13	Cobetia amphilecti N-80	76.28	1914	438	15	2845271	2847176	1027727	1025822	0	1005
Halomonas profundus 13	Cobetia amphilecti N-80	73.544	2782	672	51	4877484	4880239	1348002	1350745	0	1002
Halomonas profundus 13	Cobetia amphilecti N-80	78.31	1609	308	27	2880518	2882099	2092948	2091354	0	1000
Halomonas profundus 13	Cobetia amphilecti N-80	74.644	2386	540	57	2670737	2673091	2937716	2940067	0	994
Halomonas profundus 13	Cobetia amphilecti N-80	79.694	1374	271	8	3002982	3004351	3495016	3496385	0	985
Halomonas profundus 13	Cobetia amphilecti N-80	76.546	1876	394	39	5171982	5173834	4081133	4079281	0	985
Halomonas profundus 13	Cobetia amphilecti N-80	78.819	1473	288	19	807250	808710	456686	458146	0	970
Halomonas profundus 13	Cobetia amphilecti N-80	78.849	1442	301	4	2492466	2493905	2280563	2279124	0	970
Halomonas profundus 13	Cobetia amphilecti N-80	76.672	1809	368	40	1359682	1361453	1409648	1411439	0	953
Halomonas profundus 13	Cobetia amphilecti N-80	75.607	2017	438	38	2292682	2294659	2792979	2790978	0	950
Halomonas profundus 13	Cobetia amphilecti N-80	79.107	1388	278	12	5014389	5015770	145846	147227	0	946
Halomonas profundus 13	Cobetia amphilecti N-80	79.1	1378	282	6	617815	619189	3496390	3495016	0	944
Halomonas profundus 13	Cobetia amphilecti N-80	81.098	1111	208	2	1924746	1925855	820069	821178	0	887
Halomonas profundus 13	Cobetia amphilecti N-80	81.637	1051	191	2	57036	58085	4029302	4028253	0	870
Halomonas profundus 13	Cobetia amphilecti N-80	80.688	1134	205	14	661200	662326	3457532	3456406	0	869
Halomonas profundus 13	Cobetia amphilecti N-80	77.394	1535	295	41	4616254	4617760	531796	530286	0	865
Halomonas profundus 13	Cobetia amphilecti N-80	74.71	2072	454	58	2801449	2803481	1212053	1210013	0	859
Halomonas profundus 13	Cobetia amphilecti N-80	77.255	1530	304	36	1607983	1609490	3053810	3052303	0	857
Halomonas profundus 13	Cobetia amphilecti N-80	77.928	1409	288	22	741115	742513	3675908	3674513	0	857
Halomonas profundus 13	Cobetia amphilecti N-80	78.219	1359	279	15	3884220	3885570	3696780	3698129	0	854
Halomonas profundus 13	Cobetia amphilecti N-80	78.12	1362	280	15	3449076	3450425	745647	744292	0	848
Halomonas profundus 13	Cobetia amphilecti N-80	74.924	1974	436	50	3896425	3898367	3709764	3711709	0	848
Halomonas profundus 13	Cobetia amphilecti N-80	75.365	1851	406	44	2207149	2208974	769377	771202	0	846
Halomonas profundus 13	Cobetia amphilecti N-80	77.714	1391	286	20	759787	761165	3655341	3653963	0	830
Halomonas profundus 13	Cobetia amphilecti N-80	82.729	938	156	6	751373	752307	3664937	3664003	0	830
Halomonas profundus 13	Cobetia amphilecti N-80	80.421	1093	196	11	3440223	3441299	789344	788254	0	817
Halomonas profundus 13	Cobetia amphilecti N-80	75.804	1649	369	28	2888039	2889672	1545612	1543979	0	808
Halomonas profundus 13	Cobetia amphilecti N-80	75.218	1832	375	56	2682405	2684198	2884077	2885867	0	795
Halomonas profundus 13	Cobetia amphilecti N-80	77.854	1305	273	15	4191419	4192715	3082191	3080895	0	795
Halomonas profundus 13	Cobetia amphilecti N-80	78.854	1187	224	22	388853	390024	195615	196789	0	776
Halomonas profundus 13	Cobetia amphilecti N-80	80.716	1006	186	5	1980707	1981705	884030	885034	0	776
Halomonas profundus 13	Cobetia amphilecti N-80	76.814	1406	310	16	4073788	4075185	3761664	3763061	0	776
Halomonas profundus 13	Cobetia amphilecti N-80	77.901	1267	260	19	745593	746849	3671557	3670301	0	771
Halomonas profundus 13	Cobetia amphilecti N-80	77.778	1233	256	16	4399680	4400903	2210474	2209251	0	743
Halomonas profundus 13	Cobetia amphilecti N-80	77.012	1292	276	19	442684	443962	3827927	3826644	0	721
Halomonas profundus 13	Cobetia amphilecti N-80	79.78	999	188	10	203235	204226	3977243	3976252	0	713
Halomonas profundus 13	Cobetia amphilecti N-80	84.499	729	103	10	492743	493465	3747223	3746499	0	712
Halomonas profundus 13	Cobetia amphilecti N-80	78.578	1097	217	16	3442927	3444014	786524	785437	0	708
Halomonas profundus 13	Cobetia amphilecti N-80	75.945	1376	315	16	2787936	2789303	1225785	1224418	0	693
Halomonas profundus 13	Cobetia amphilecti N-80	78.505	1070	219	9	4621139	4622204	526777	525715	0	691
Halomonas profundus 13	Cobetia amphilecti N-80	79.607	966	193	4	4644141	4645104	493114	492151	0	689
Halomonas profundus 13	Cobetia amphilecti N-80	75.451	1442	324	24	26041	27467	28136	29562	0	675
Halomonas profundus 13	Cobetia amphilecti N-80	75.527	1422	319	20	3910245	3911653	1760166	1758761	0	671
Halomonas profundus 13	Cobetia amphilecti N-80	76.708	1215	273	10	494876	496085	3745232	3744023	0	667
Halomonas profundus 13	Cobetia amphilecti N-80	75.158	1421	328	22	2780135	2781542	2916335	2917743	0	645
Halomonas profundus 13	Cobetia amphilecti N-80	74.574	1585	350	37	469001	470545	3786444	3784873	0	645
Halomonas profundus 13	Cobetia amphilecti N-80	81.196	803	141	10	3667133	3667930	3619172	3619969	1.65e-179	638
Halomonas profundus 13	Cobetia amphilecti N-80	76.661	1204	245	28	3523754	3524942	3413796	3414978	2.14e-178	634
Halomonas profundus 13	Cobetia amphilecti N-80	79.065	941	181	16	2640089	2641021	1087527	1086595	7.68e-178	632
Halomonas profundus 13	Cobetia amphilecti N-80	78.909	953	185	16	4236387	4237331	2245351	2244407	7.68e-178	632
Halomonas profundus 13	Cobetia amphilecti N-80	76.264	1226	257	29	3879468	3880676	3691679	3692887	1.66e-174	621
Halomonas profundus 13	Cobetia amphilecti N-80	76.254	1196	259	23	4897792	4898974	51131	52314	1e-171	612
Halomonas profundus 13	Cobetia amphilecti N-80	77.045	1076	235	11	650762	651831	3468462	3467393	1.29e-170	608
Halomonas profundus 13	Cobetia amphilecti N-80	73.142	1843	434	50	4957273	4959083	110263	112076	1.67e-169	604
Halomonas profundus 13	Cobetia amphilecti N-80	77.29	1048	214	21	2047930	2048965	1099561	1100596	1.01e-166	595
Halomonas profundus 13	Cobetia amphilecti N-80	78.279	953	183	23	2030207	2031147	1086595	1087535	1.3e-165	592
Halomonas profundus 13	Cobetia amphilecti N-80	73.826	1639	365	51	3708750	3710357	3333431	3335036	1.3e-165	592
Halomonas profundus 13	Cobetia amphilecti N-80	80.896	759	134	10	2029385	2030138	1085844	1086596	1.69e-164	588
Halomonas profundus 13	Cobetia amphilecti N-80	75.375	1267	260	39	789240	790471	447244	448493	2.84e-157	564
Halomonas profundus 13	Cobetia amphilecti N-80	79.081	827	159	13	4328315	4329134	483068	482249	4.76e-155	556
Halomonas profundus 13	Cobetia amphilecti N-80	75.89	1124	251	19	646373	647486	3473379	3472266	4.76e-155	556
Halomonas profundus 13	Cobetia amphilecti N-80	76.217	1089	220	26	202067	203140	3978390	3977326	4.79e-150	540
Halomonas profundus 13	Cobetia amphilecti N-80	79.759	746	142	9	2641090	2641831	1086596	1085856	8.01e-148	532
Halomonas profundus 13	Cobetia amphilecti N-80	71.598	2271	542	80	1909681	1911895	2806884	2804661	1.34e-145	525
Halomonas profundus 13	Cobetia amphilecti N-80	78.456	803	163	8	3865679	3866476	3551273	3552070	8.07e-143	516
Halomonas profundus 13	Cobetia amphilecti N-80	84.902	510	76	1	215076	215584	3965658	3965149	2.9e-142	514
Halomonas profundus 13	Cobetia amphilecti N-80	79.97	674	135	0	1395573	1396246	612092	612765	2.92e-137	497
Halomonas profundus 13	Cobetia amphilecti N-80	73.956	1317	297	43	4123472	4124765	1308774	1307481	4.89e-135	490
Halomonas profundus 13	Cobetia amphilecti N-80	72.595	1580	395	35	2764294	2765854	2855373	2856933	2.28e-133	484
Halomonas profundus 13	Cobetia amphilecti N-80	78.455	738	153	6	4908699	4909433	62697	63431	3.81e-131	477
Halomonas profundus 13	Cobetia amphilecti N-80	75.466	1019	227	22	4345213	4346220	2191723	2190717	1.37e-130	475
Halomonas profundus 13	Cobetia amphilecti N-80	73.651	1279	305	26	3178748	3180010	947682	946420	8.24e-128	466
Halomonas profundus 13	Cobetia amphilecti N-80	78.571	728	135	16	3021328	3022043	3139444	3140162	3.84e-126	460
Halomonas profundus 13	Cobetia amphilecti N-80	73.676	1265	293	30	3706028	3707272	3228557	3229801	1.78e-124	455
Halomonas profundus 13	Cobetia amphilecti N-80	78.112	731	148	9	3630159	3630883	2012825	2013549	6.42e-124	453
Halomonas profundus 13	Cobetia amphilecti N-80	79.348	644	125	8	4525789	4526428	1654416	1653777	1.07e-121	446
Halomonas profundus 13	Cobetia amphilecti N-80	74.328	1079	261	12	1250778	1251848	1818365	1819435	3.86e-121	444
Halomonas profundus 13	Cobetia amphilecti N-80	75.792	884	208	6	306626	307506	3914593	3913713	1.39e-120	442
Halomonas profundus 13	Cobetia amphilecti N-80	77.626	733	156	8	3126754	3127482	674583	673855	1.8e-119	438
Halomonas profundus 13	Cobetia amphilecti N-80	75.626	919	203	19	2773241	2774147	2782018	2782927	6.46e-119	436
Halomonas profundus 13	Cobetia amphilecti N-80	77.825	708	153	3	5248595	5249301	4156910	4157614	2.32e-118	435
Halomonas profundus 13	Cobetia amphilecti N-80	86.391	338	40	5	381029	381361	192713	193049	3.09e-97	364
Halomonas profundus 13	Cobetia amphilecti N-80	73.673	980	232	25	404619	405585	211312	212278	5.18e-95	357
Halomonas profundus 13	Cobetia amphilecti N-80	73.161	1047	253	26	4631210	4632242	506441	505409	2.41e-93	351
Halomonas profundus 13	Cobetia amphilecti N-80	76.717	597	137	2	1945342	1945937	845786	846381	3.14e-87	331
Halomonas profundus 13	Cobetia amphilecti N-80	77.92	548	105	12	1641782	1642322	3164391	3163853	4.06e-86	327
Halomonas profundus 13	Cobetia amphilecti N-80	73.707	909	208	24	1988371	1989259	892181	893078	1.46e-85	326
Halomonas profundus 13	Cobetia amphilecti N-80	74.153	797	200	6	3765160	3765953	2167165	2167958	1.46e-85	326
Halomonas profundus 13	Cobetia amphilecti N-80	80.736	462	46	22	1490993	1491450	3308529	3308107	6.79e-84	320
Halomonas profundus 13	Cobetia amphilecti N-80	84.356	326	42	7	1964862	1965181	867236	867558	4.09e-81	311
Halomonas profundus 13	Cobetia amphilecti N-80	74.242	792	178	25	2059280	2060061	1111681	1112456	1.47e-80	309
Halomonas profundus 13	Cobetia amphilecti N-80	74.616	717	166	15	5153128	5153836	4092624	4091916	2.46e-78	302
Halomonas profundus 13	Cobetia amphilecti N-80	71.671	1179	302	28	453890	455052	3816218	3815056	3.18e-77	298
Halomonas profundus 13	Cobetia amphilecti N-80	74.462	697	172	6	3858769	3859462	3543230	3543923	1.14e-76	296
Halomonas profundus 13	Cobetia amphilecti N-80	72.718	931	230	21	1864559	1865477	384200	385118	5.32e-75	291
Halomonas profundus 13	Cobetia amphilecti N-80	79.476	458	53	28	1490855	1491287	3308185	3307744	6.89e-74	287
Halomonas profundus 13	Cobetia amphilecti N-80	76.14	570	120	14	491738	492299	3748209	3747648	2.48e-73	285
Halomonas profundus 13	Cobetia amphilecti N-80	84.247	292	42	4	3182784	3183073	944158	943869	3.2e-72	281
Halomonas profundus 13	Cobetia amphilecti N-80	73.269	823	197	19	3681720	3682531	905304	904494	1.15e-71	279
Halomonas profundus 13	Cobetia amphilecti N-80	77.002	487	108	4	1444138	1444622	3258353	3257869	1.49e-70	276
Halomonas profundus 13	Cobetia amphilecti N-80	92.593	189	10	4	4031203	4031389	246878	246692	2.5e-68	268
Halomonas profundus 13	Cobetia amphilecti N-80	73.457	810	171	37	3234811	3235598	1202567	1201780	3.23e-67	265
Halomonas profundus 13	Cobetia amphilecti N-80	90.355	197	19	0	3573256	3573452	1164844	1165040	1.5e-65	259
Halomonas profundus 13	Cobetia amphilecti N-80	75.816	521	112	13	3444353	3444866	782288	781775	2.51e-63	252
Halomonas profundus 13	Cobetia amphilecti N-80	73.558	711	166	18	2043344	2044043	1093702	1094401	2.51e-63	252
Halomonas profundus 13	Cobetia amphilecti N-80	72.283	920	217	33	457154	458054	3807334	3806434	2.51e-63	252
Halomonas profundus 13	Cobetia amphilecti N-80	80.352	341	55	10	1723665	1723999	2537173	2536839	3.25e-62	248
Halomonas profundus 13	Cobetia amphilecti N-80	87.736	212	26	0	478749	478960	3772999	3772788	3.25e-62	248
Halomonas profundus 13	Cobetia amphilecti N-80	94.904	157	5	2	4031203	4031359	247234	247081	1.51e-60	243
Halomonas profundus 13	Cobetia amphilecti N-80	90.155	193	4	6	2767437	2767614	2860079	2860271	7.04e-59	237
Halomonas profundus 13	Cobetia amphilecti N-80	75.67	448	103	4	3695288	3695732	93746	93302	2.55e-53	219
Halomonas profundus 13	Cobetia amphilecti N-80	86.869	198	19	6	3818980	3819173	352872	352678	3.3e-52	215
Halomonas profundus 13	Cobetia amphilecti N-80	74.484	533	116	18	3441425	3441947	788045	787523	1.19e-51	213
Halomonas profundus 13	Cobetia amphilecti N-80	84	225	27	7	3304026	3304247	366310	366092	5.52e-50	207
Halomonas profundus 13	Cobetia amphilecti N-80	74.115	537	121	13	280222	280749	763737	764264	1.98e-49	206
Halomonas profundus 13	Cobetia amphilecti N-80	76.108	406	83	13	2623277	2623675	1907909	1907511	9.23e-48	200
Halomonas profundus 13	Cobetia amphilecti N-80	81.818	264	23	15	1491374	1491619	3308444	3308188	3.32e-47	198
Halomonas profundus 13	Cobetia amphilecti N-80	73.194	623	135	28	1851276	1851882	1256882	1257488	1.19e-46	196
Halomonas profundus 13	Cobetia amphilecti N-80	74.886	438	103	7	4259998	4260433	635807	636239	1.54e-45	193
Halomonas profundus 13	Cobetia amphilecti N-80	85.405	185	19	6	1491371	1491547	3308629	3308445	2.58e-43	185
Halomonas profundus 13	Cobetia amphilecti N-80	97.248	109	2	1	757626	757733	3657852	3657744	9.3e-43	183
Halomonas profundus 13	Cobetia amphilecti N-80	91.667	132	11	0	4046627	4046758	3990067	3990198	9.3e-43	183
Halomonas profundus 13	Cobetia amphilecti N-80	91.603	131	11	0	89025	89155	225586	225716	3.34e-42	182
Halomonas profundus 13	Cobetia amphilecti N-80	91.603	131	11	0	417018	417148	225586	225716	3.34e-42	182
Halomonas profundus 13	Cobetia amphilecti N-80	91.603	131	11	0	4046631	4046761	225716	225586	3.34e-42	182
Halomonas profundus 13	Cobetia amphilecti N-80	91.603	131	11	0	3104874	3105004	225716	225586	3.34e-42	182
Halomonas profundus 13	Cobetia amphilecti N-80	91.603	131	11	0	2705729	2705859	225716	225586	3.34e-42	182
Halomonas profundus 13	Cobetia amphilecti N-80	91.603	131	11	0	89025	89155	707307	707437	3.34e-42	182
Halomonas profundus 13	Cobetia amphilecti N-80	91.603	131	11	0	417018	417148	707307	707437	3.34e-42	182
Halomonas profundus 13	Cobetia amphilecti N-80	91.603	131	11	0	4046631	4046761	707437	707307	3.34e-42	182
Halomonas profundus 13	Cobetia amphilecti N-80	91.603	131	11	0	3104874	3105004	707437	707307	3.34e-42	182
Halomonas profundus 13	Cobetia amphilecti N-80	91.603	131	11	0	2705729	2705859	707437	707307	3.34e-42	182
Halomonas profundus 13	Cobetia amphilecti N-80	92.188	128	10	0	2705729	2705856	3573090	3573217	3.34e-42	182
Halomonas profundus 13	Cobetia amphilecti N-80	92.188	128	10	0	3104874	3105001	3573090	3573217	3.34e-42	182
Halomonas profundus 13	Cobetia amphilecti N-80	92.188	128	10	0	4046631	4046758	3573090	3573217	3.34e-42	182
Halomonas profundus 13	Cobetia amphilecti N-80	92.188	128	10	0	417021	417148	3573217	3573090	3.34e-42	182
Halomonas profundus 13	Cobetia amphilecti N-80	92.188	128	10	0	89028	89155	3573217	3573090	3.34e-42	182
Halomonas profundus 13	Cobetia amphilecti N-80	92.188	128	10	0	2705729	2705856	3808963	3809090	3.34e-42	182
Halomonas profundus 13	Cobetia amphilecti N-80	92.188	128	10	0	3104874	3105001	3808963	3809090	3.34e-42	182
Halomonas profundus 13	Cobetia amphilecti N-80	92.188	128	10	0	4046631	4046758	3808963	3809090	3.34e-42	182
Halomonas profundus 13	Cobetia amphilecti N-80	92.188	128	10	0	417021	417148	3809090	3808963	3.34e-42	182
Halomonas profundus 13	Cobetia amphilecti N-80	92.188	128	10	0	89028	89155	3809090	3808963	3.34e-42	182
Halomonas profundus 13	Cobetia amphilecti N-80	92.188	128	10	0	2705729	2705856	3867724	3867851	3.34e-42	182
Halomonas profundus 13	Cobetia amphilecti N-80	92.188	128	10	0	3104874	3105001	3867724	3867851	3.34e-42	182
Halomonas profundus 13	Cobetia amphilecti N-80	92.188	128	10	0	4046631	4046758	3867724	3867851	3.34e-42	182
Halomonas profundus 13	Cobetia amphilecti N-80	92.188	128	10	0	417021	417148	3867851	3867724	3.34e-42	182
Halomonas profundus 13	Cobetia amphilecti N-80	92.188	128	10	0	89028	89155	3867851	3867724	3.34e-42	182
Halomonas profundus 13	Cobetia amphilecti N-80	92.188	128	10	0	2705729	2705856	3984020	3984147	3.34e-42	182
Halomonas profundus 13	Cobetia amphilecti N-80	92.188	128	10	0	3104874	3105001	3984020	3984147	3.34e-42	182
Halomonas profundus 13	Cobetia amphilecti N-80	92.188	128	10	0	4046631	4046758	3984020	3984147	3.34e-42	182
Halomonas profundus 13	Cobetia amphilecti N-80	92.188	128	10	0	417021	417148	3984147	3984020	3.34e-42	182
Halomonas profundus 13	Cobetia amphilecti N-80	92.188	128	10	0	89028	89155	3984147	3984020	3.34e-42	182
Halomonas profundus 13	Cobetia amphilecti N-80	91.111	135	10	2	2705723	2705856	3990065	3990198	3.34e-42	182
Halomonas profundus 13	Cobetia amphilecti N-80	91.111	135	10	2	417021	417154	3990198	3990065	3.34e-42	182
Halomonas profundus 13	Cobetia amphilecti N-80	91.111	135	10	2	89028	89161	3990198	3990065	3.34e-42	182
Halomonas profundus 13	Cobetia amphilecti N-80	92.188	128	10	0	3104874	3105001	3990071	3990198	3.34e-42	182
Halomonas profundus 13	Cobetia amphilecti N-80	97.196	107	2	1	3303857	3303962	366539	366433	1.2e-41	180
Halomonas profundus 13	Cobetia amphilecti N-80	90.84	131	12	0	51950	52080	225586	225716	1.56e-40	176
Halomonas profundus 13	Cobetia amphilecti N-80	90.84	131	12	0	51950	52080	707307	707437	1.56e-40	176
Halomonas profundus 13	Cobetia amphilecti N-80	91.406	128	11	0	51953	52080	3573217	3573090	1.56e-40	176
Halomonas profundus 13	Cobetia amphilecti N-80	91.406	128	11	0	51953	52080	3809090	3808963	1.56e-40	176
Halomonas profundus 13	Cobetia amphilecti N-80	91.406	128	11	0	51953	52080	3867851	3867724	1.56e-40	176
Halomonas profundus 13	Cobetia amphilecti N-80	91.406	128	11	0	51953	52080	3984147	3984020	1.56e-40	176
Halomonas profundus 13	Cobetia amphilecti N-80	90.37	135	11	2	51953	52086	3990198	3990065	1.56e-40	176
Halomonas profundus 13	Cobetia amphilecti N-80	91.935	124	7	1	1490815	1490935	3308670	3308547	7.24e-39	171
Halomonas profundus 13	Cobetia amphilecti N-80	76.489	319	70	5	3787224	3787540	1978036	1977721	2.6e-38	169
Halomonas profundus 13	Cobetia amphilecti N-80	80	255	25	16	3448461	3448711	777934	777702	3.37e-37	165
Halomonas profundus 13	Cobetia amphilecti N-80	98.913	92	1	0	429836	429927	3844744	3844653	3.37e-37	165
Halomonas profundus 13	Cobetia amphilecti N-80	94.444	108	3	3	3819247	3819353	352600	352495	1.21e-36	163
Halomonas profundus 13	Cobetia amphilecti N-80	100	88	0	0	3303874	3303961	365995	365908	1.21e-36	163
Halomonas profundus 13	Cobetia amphilecti N-80	83.871	186	15	8	1491374	1491544	3307931	3307746	1.21e-36	163
Halomonas profundus 13	Cobetia amphilecti N-80	83.077	195	16	8	1491094	1491287	3308625	3308447	4.36e-36	161
Halomonas profundus 13	Cobetia amphilecti N-80	80.882	204	38	1	1610021	1610223	3173016	3172813	1.57e-35	159
Halomonas profundus 13	Cobetia amphilecti N-80	80.569	211	35	5	1425950	1426157	1592829	1592622	5.64e-35	158
Halomonas profundus 13	Cobetia amphilecti N-80	79.365	252	30	14	2479272	2479503	2944459	2944210	5.64e-35	158
Halomonas profundus 13	Cobetia amphilecti N-80	96.774	93	3	0	2604407	2604499	1484170	1484262	2.03e-34	156
Halomonas profundus 13	Cobetia amphilecti N-80	96.774	93	3	0	2604407	2604499	1484481	1484573	2.03e-34	156
Halomonas profundus 13	Cobetia amphilecti N-80	92.593	108	6	2	374167	374273	186395	186501	7.29e-34	154
Halomonas profundus 13	Cobetia amphilecti N-80	90.083	121	8	4	2214763	2214881	3284680	3284562	7.29e-34	154
Halomonas profundus 13	Cobetia amphilecti N-80	97.727	88	2	0	3304158	3304245	365994	365907	2.62e-33	152
Halomonas profundus 13	Cobetia amphilecti N-80	97.701	87	2	0	3304158	3304244	366520	366434	9.43e-33	150
Halomonas profundus 13	Cobetia amphilecti N-80	87.143	140	9	5	2767379	2767516	2859899	2860031	9.43e-33	150
Halomonas profundus 13	Cobetia amphilecti N-80	100	81	0	0	374424	374504	3844664	3844744	9.43e-33	150
Halomonas profundus 13	Cobetia amphilecti N-80	94.792	96	4	1	429822	429916	186689	186594	3.39e-32	148
Halomonas profundus 13	Cobetia amphilecti N-80	91.071	112	7	2	3444078	3444186	782703	782592	3.39e-32	148
Halomonas profundus 13	Cobetia amphilecti N-80	93.204	103	2	4	374410	374510	186582	186681	1.22e-31	147
Halomonas profundus 13	Cobetia amphilecti N-80	96.591	88	3	0	3304026	3304113	365994	365907	1.22e-31	147
Halomonas profundus 13	Cobetia amphilecti N-80	94.737	95	3	2	3304152	3304244	366318	366224	1.22e-31	147
Halomonas profundus 13	Cobetia amphilecti N-80	100	79	0	0	2767435	2767513	2860191	2860269	1.22e-31	147
Halomonas profundus 13	Cobetia amphilecti N-80	89.831	118	7	4	758005	758122	3657552	3657440	1.22e-31	147
Halomonas profundus 13	Cobetia amphilecti N-80	94.681	94	5	0	429822	429915	3845007	3844914	1.22e-31	147
Halomonas profundus 13	Cobetia amphilecti N-80	95.604	91	3	1	3303872	3303961	366185	366095	4.39e-31	145
Halomonas profundus 13	Cobetia amphilecti N-80	96.552	87	3	0	3304026	3304112	366520	366434	4.39e-31	145
Halomonas profundus 13	Cobetia amphilecti N-80	100	78	0	0	85642	85719	703983	704060	4.39e-31	145
Halomonas profundus 13	Cobetia amphilecti N-80	100	78	0	0	2709165	2709242	704060	703983	4.39e-31	145
Halomonas profundus 13	Cobetia amphilecti N-80	98.765	81	1	0	1390551	1390631	3308628	3308548	4.39e-31	145
Halomonas profundus 13	Cobetia amphilecti N-80	100	78	0	0	2709165	2709242	3812340	3812417	4.39e-31	145
Halomonas profundus 13	Cobetia amphilecti N-80	100	78	0	0	85642	85719	3812417	3812340	4.39e-31	145
Halomonas profundus 13	Cobetia amphilecti N-80	100	77	0	0	1390430	1390506	605892	605968	1.58e-30	143
Halomonas profundus 13	Cobetia amphilecti N-80	100	77	0	0	3154056	3154132	605968	605892	1.58e-30	143
Halomonas profundus 13	Cobetia amphilecti N-80	98.75	80	1	0	2709345	2709424	703946	703867	1.58e-30	143
Halomonas profundus 13	Cobetia amphilecti N-80	98.75	80	1	0	2709345	2709424	3812454	3812533	1.58e-30	143
Halomonas profundus 13	Cobetia amphilecti N-80	98.75	80	1	0	374425	374504	3844914	3844993	1.58e-30	143
Halomonas profundus 13	Cobetia amphilecti N-80	96.512	86	2	1	1390553	1390638	605985	606069	5.68e-30	141
Halomonas profundus 13	Cobetia amphilecti N-80	98.734	79	1	0	1490856	1490934	605985	606063	5.68e-30	141
Halomonas profundus 13	Cobetia amphilecti N-80	100	76	0	0	3154057	3154132	3041490	3041565	5.68e-30	141
Halomonas profundus 13	Cobetia amphilecti N-80	100	76	0	0	1390430	1390505	3041565	3041490	5.68e-30	141
Halomonas profundus 13	Cobetia amphilecti N-80	100	76	0	0	3154057	3154132	3041640	3041715	5.68e-30	141
Halomonas profundus 13	Cobetia amphilecti N-80	100	76	0	0	1390430	1390505	3041715	3041640	5.68e-30	141
Halomonas profundus 13	Cobetia amphilecti N-80	98.734	79	1	0	3157721	3157799	3046149	3046227	5.68e-30	141
Halomonas profundus 13	Cobetia amphilecti N-80	95.455	88	4	0	1495674	1495761	3303084	3302997	5.68e-30	141
Halomonas profundus 13	Cobetia amphilecti N-80	98.734	79	1	0	1390551	1390629	3308186	3308108	5.68e-30	141
Halomonas profundus 13	Cobetia amphilecti N-80	82.258	186	11	6	201676	201839	3978734	3978549	5.68e-30	141
Halomonas profundus 13	Cobetia amphilecti N-80	94.505	91	5	0	201479	201569	3978871	3978781	5.68e-30	141
Halomonas profundus 13	Cobetia amphilecti N-80	74.487	341	79	7	3554200	3554536	4025063	4025399	5.68e-30	141
Halomonas profundus 13	Cobetia amphilecti N-80	97.561	82	1	1	1491094	1491174	605986	606067	2.04e-29	139
Halomonas profundus 13	Cobetia amphilecti N-80	97.531	81	2	0	3448799	3448879	777937	777857	2.04e-29	139
Halomonas profundus 13	Cobetia amphilecti N-80	95.455	88	2	2	3448624	3448711	778114	778029	2.04e-29	139
Halomonas profundus 13	Cobetia amphilecti N-80	71.524	597	146	21	1485903	1486487	1950446	1951030	2.04e-29	139
Halomonas profundus 13	Cobetia amphilecti N-80	76.707	249	56	2	1	248	1	248	7.34e-29	137
Halomonas profundus 13	Cobetia amphilecti N-80	98.701	77	1	0	3818837	3818913	352600	352524	7.34e-29	137
Halomonas profundus 13	Cobetia amphilecti N-80	97.5	80	2	0	3448800	3448879	777782	777703	7.34e-29	137
Halomonas profundus 13	Cobetia amphilecti N-80	97.5	80	2	0	3448800	3448879	778109	778030	7.34e-29	137
Halomonas profundus 13	Cobetia amphilecti N-80	96.341	82	3	0	3818682	3818763	352756	352675	2.64e-28	135
Halomonas profundus 13	Cobetia amphilecti N-80	94.318	88	5	0	3303874	3303961	366311	366224	2.64e-28	135
Halomonas profundus 13	Cobetia amphilecti N-80	97.468	79	2	0	3448461	3448539	777780	777702	2.64e-28	135
Halomonas profundus 13	Cobetia amphilecti N-80	97.468	79	2	0	3448632	3448710	777935	777857	2.64e-28	135
Halomonas profundus 13	Cobetia amphilecti N-80	97.468	79	2	0	3448461	3448539	778107	778029	2.64e-28	135
Halomonas profundus 13	Cobetia amphilecti N-80	98.684	76	1	0	1490857	1490932	3307931	3307856	2.64e-28	135
Halomonas profundus 13	Cobetia amphilecti N-80	98.684	76	1	0	1390554	1390629	3307931	3307856	2.64e-28	135
Halomonas profundus 13	Cobetia amphilecti N-80	98.684	76	1	0	1491094	1491169	3308183	3308108	2.64e-28	135
Halomonas profundus 13	Cobetia amphilecti N-80	97.5	80	1	1	1490857	1490935	3308444	3308365	2.64e-28	135
Halomonas profundus 13	Cobetia amphilecti N-80	98.684	76	1	0	1390554	1390629	3308444	3308369	2.64e-28	135
Halomonas profundus 13	Cobetia amphilecti N-80	93.333	90	6	0	3304023	3304112	366184	366095	9.5e-28	134
Halomonas profundus 13	Cobetia amphilecti N-80	98.667	75	1	0	2767535	2767609	2859951	2860025	9.5e-28	134
Halomonas profundus 13	Cobetia amphilecti N-80	97.436	78	2	0	2479103	2479180	2944622	2944545	9.5e-28	134
Halomonas profundus 13	Cobetia amphilecti N-80	96.296	81	3	0	429835	429915	3844874	3844794	9.5e-28	134
Halomonas profundus 13	Cobetia amphilecti N-80	97.436	78	2	0	304304	304381	3916913	3916836	9.5e-28	134
Halomonas profundus 13	Cobetia amphilecti N-80	96.25	80	3	0	3818683	3818762	352873	352794	3.42e-27	132
Halomonas profundus 13	Cobetia amphilecti N-80	96.25	80	3	0	3819094	3819173	352875	352796	3.42e-27	132
Halomonas profundus 13	Cobetia amphilecti N-80	95.181	83	4	0	3818980	3819062	353079	352997	3.42e-27	132
Halomonas profundus 13	Cobetia amphilecti N-80	97.403	77	2	0	2214643	2214719	777454	777530	3.42e-27	132
Halomonas profundus 13	Cobetia amphilecti N-80	97.403	77	2	0	3444095	3444171	777454	777530	3.42e-27	132
Halomonas profundus 13	Cobetia amphilecti N-80	97.403	77	2	0	2214643	2214719	782686	782610	3.42e-27	132
Halomonas profundus 13	Cobetia amphilecti N-80	98.649	74	1	0	2767536	2767609	2860079	2860152	3.42e-27	132
Halomonas profundus 13	Cobetia amphilecti N-80	96.25	80	3	0	2479532	2479611	2944290	2944211	3.42e-27	132
Halomonas profundus 13	Cobetia amphilecti N-80	96.25	80	3	0	757787	757866	3657551	3657472	3.42e-27	132
Halomonas profundus 13	Cobetia amphilecti N-80	96.25	80	3	0	757788	757867	3657723	3657644	3.42e-27	132
Halomonas profundus 13	Cobetia amphilecti N-80	96.25	80	3	0	374425	374504	3844794	3844873	3.42e-27	132
Halomonas profundus 13	Cobetia amphilecti N-80	97.368	76	2	0	3440227	3440302	247160	247235	1.23e-26	130
Halomonas profundus 13	Cobetia amphilecti N-80	96.203	79	3	0	3819096	3819174	353080	353002	1.23e-26	130
Halomonas profundus 13	Cobetia amphilecti N-80	96.203	79	3	0	3818682	3818760	353081	353003	1.23e-26	130
Halomonas profundus 13	Cobetia amphilecti N-80	96.25	80	2	1	1491374	1491452	605986	606065	1.23e-26	130
Halomonas profundus 13	Cobetia amphilecti N-80	96.154	78	3	0	3440224	3440301	246801	246878	4.42e-26	128
Halomonas profundus 13	Cobetia amphilecti N-80	96.154	78	3	0	2479532	2479609	2944147	2944070	4.42e-26	128
Halomonas profundus 13	Cobetia amphilecti N-80	80.233	172	32	2	1493706	1493876	3305336	3305166	4.42e-26	128
Halomonas profundus 13	Cobetia amphilecti N-80	96.104	77	3	0	3818980	3819056	352754	352678	1.59e-25	126
Halomonas profundus 13	Cobetia amphilecti N-80	96.104	77	3	0	2479424	2479500	2944146	2944070	1.59e-25	126
Halomonas profundus 13	Cobetia amphilecti N-80	96.104	77	3	0	758009	758085	3657721	3657645	1.59e-25	126
Halomonas profundus 13	Cobetia amphilecti N-80	86.325	117	12	4	663529	663643	3454848	3454734	5.72e-25	124
Halomonas profundus 13	Cobetia amphilecti N-80	94.872	78	4	0	4031203	4031280	789266	789343	2.06e-24	122
Halomonas profundus 13	Cobetia amphilecti N-80	80.42	143	28	0	314342	314484	3369409	3369551	1.6e-20	110
Halomonas profundus 13	Cobetia amphilecti N-80	80.405	148	22	7	1050501	1050645	535598	535455	2.07e-19	106
Halomonas profundus 13	Cobetia amphilecti N-80	75.519	241	45	10	1860056	1860289	1264666	1264899	2.07e-19	106
Halomonas profundus 13	Cobetia amphilecti N-80	84.466	103	16	0	5210677	5210779	2745032	2745134	2.68e-18	102
Halomonas profundus 13	Cobetia amphilecti N-80	89.474	76	8	0	4031055	4031130	247003	246928	1.25e-16	97.1
Halomonas profundus 13	Cobetia amphilecti N-80	80	115	21	2	4282058	4282171	1788341	1788228	9.7e-13	84.2
