# Supplementary material for: Complete genome sequencing and comparison of two nitrogen-metabolizing bacteria isolated from Antarctic deep-sea sediment
Source: BMC Genomics. 2022 Oct 19;23:713. doi: 10.1186/s12864-022-08942-6 (PMC9580203; doi:10.1186/s12864-022-08942-6)
Supplement: Supplementary file 8 — Additional file 8: Table S2. The location of the functional gene in the genome of Cobetiaamphilecti N-80. [file 12864_2022_8942_MOESM8_ESM.xls]

## Sheet: Sheet1
Table S2 The location of the functional gene in the genome of the Cobetia amphilecti N-80.
name	start	end	strand	ID	Product
icd	3243720	3244982	-	ID=assembly_02748_gene	Isocitrate dehydrogenase [NADP]
acnA	3760314	3763073	+	ID=assembly_03158_gene	Aconitate hydratase A
acnB	2957789	2960392	+	ID=assembly_02504_gene	Aconitate hydratase B
acsA	676864	678606	+	ID=assembly_00581_gene	Acetyl-coenzyme A synthetase
acsA	1922779	1924749	+	ID=assembly_01667_gene	Acetyl-coenzyme A synthetase
accA	3726892	3727845	-	ID=assembly_03127_gene	Acetyl-coenzyme A carboxylase carboxyl transferase subunit alpha
accB	973975	974448	-	ID=assembly_00842_gene	Biotin carboxyl carrier protein of acetyl-CoA carboxylase
accC	972615	973955	-	ID=assembly_00841_gene	Biotin carboxylase
accD	1220082	1221101	+	ID=assembly_01051_gene	Acetyl-coenzyme A carboxylase carboxyl transferase subunit beta
ppc	1122489	1125137	+	ID=assembly_00969_gene	Phosphoenolpyruvate carboxylase
fdhA	2908583	2909791	-	ID=assembly_02462_gene	Glutathione-independent formaldehyde dehydrogenase
narT	473065	474423	-	ID=assembly_00435_gene	putative nitrate transporter NarT
narX	1724249	1724620	-	ID=assembly_01498_gene	Nitrate/nitrite sensor protein NarX
narL	3514425	3515087	-	ID=assembly_02952_gene	putative transcriptional regulatory protein NarL
nirD	3450097	3451026	-	ID=assembly_02898_gene	Denitrification regulatory protein NirQ
