# Supplementary material for: Complete genome sequencing and comparison of two nitrogen-metabolizing bacteria isolated from Antarctic deep-sea sediment
Source: BMC Genomics. 2022 Oct 19;23:713. doi: 10.1186/s12864-022-08942-6 (PMC9580203; doi:10.1186/s12864-022-08942-6)
Supplement: Supplementary file 9 — Additional file 9: Table S3. The locationof the functional gene in the genome of the Halomonas profundus 13. [file 12864_2022_8942_MOESM9_ESM.xls]

## Sheet: Sheet1
Table S3 The location of the functional gene in the genome of the Halomonas profundus 13.
name	start	end	strand	ID	Product
narG	2444057	2447854	+	ID=assembly_02212_gene	Respiratory nitrate reductase 1 alpha chain
narY	2447851	2449413	+	ID=assembly_02213_gene	Respiratory nitrate reductase 2 beta chain
narI	2450232	2450924	+	ID=assembly_02215_gene	Respiratory nitrate reductase 1 gamma chain
nirS	2418594	2418926	-	ID=assembly_02184_gene	Nitrite reductase
nirS	2419265	2420998	+	ID=assembly_02185_gene	Nitrite reductase
nirS	2425169	2426722	+	ID=assembly_02192_gene	Nitrite reductase
norB	2427421	2428776	+	ID=assembly_02194_gene	Nitric oxide reductase subunit B
norC	2426930	2427382	+	ID=assembly_02193_gene	Nitric oxide reductase subunit C
nosZ	2410334	2412211	-	ID=assembly_02177_gene	Nitrous-oxide reductase
nirD	1125564	1126001	-	ID=assembly_01033_gene	Nitrite reductase (NADH) small subunit
icd	1454258	1456492	+	ID=assembly_01337_gene	Isocitrate dehydrogenase [NADP]
acnA	4072474	4075206	+	ID=assembly_03771_gene	Aconitate hydratase A
acnB	2737205	2739808	+	ID=assembly_02497_gene	Aconitate hydratase B
acsA	2609639	2611564	-	ID=assembly_02382_gene	Acetyl-coenzyme A synthetase
acsA	3113378	3115048	-	ID=assembly_02866_gene	Acetyl-coenzyme A synthetase
acsA	3843484	3845433	-	ID=assembly_03557_gene	Acetyl-coenzyme A synthetase
accA	511564	512520	+	ID=assembly_00497_gene	Acetyl-coenzyme A carboxylase carboxyl transferase subunit alpha
accB	2267317	2267793	-	ID=assembly_02045_gene	Biotin carboxyl carrier protein of acetyl-CoA carboxylase
accC	2265945	2267285	-	ID=assembly_02044_gene	Biotin carboxylase
accD	2792066	2793085	-	ID=assembly_02551_gene	Acetyl-coenzyme A carboxylase carboxyl transferase subunit beta
ppc	2068974	2071622	+	ID=assembly_01867_gene	Phosphoenolpyruvate carboxylase
mdh	1637126	1638100	+	ID=assembly_01486_gene	Malate dehydrogenase
smtB	4229601	4230806	+	ID=assembly_03907_gene	Succinyl-CoA--L-malate CoA-transferase beta subunit
fumB	2492466	2493971	+	ID=assembly_02260_gene	Fumarate hydratase class I%2C anaerobic
fumC	2768953	2770329	-	ID=assembly_02528_gene	Fumarate hydratase class II
sdhA	1393764	1395536	+	ID=assembly_01284_gene	Succinate dehydrogenase flavoprotein subunit
sdhB	1395564	1396274	+	ID=assembly_01285_gene	Succinate dehydrogenase iron-sulfur subunit
sdhC	1393029	1393418	+	ID=assembly_01282_gene	Succinate dehydrogenase cytochrome b556 subunit
sdhD	1393412	1393759	+	ID=assembly_01283_gene	Succinate dehydrogenase hydrophobic membrane anchor subunit
frdA	4386210	4387997	-	ID=assembly_04040_gene	Fumarate reductase flavoprotein subunit
frdB	4385431	4386213	-	ID=assembly_04039_gene	Fumarate reductase iron-sulfur subunit
frdC	4385017	4385418	-	ID=assembly_04038_gene	Fumarate reductase subunit C
frdD	4384634	4385020	-	ID=assembly_04037_gene	Fumarate reductase subunit D
smtB	4229601	4230806	+	ID=assembly_03907_gene	Succinyl-CoA--L-malate CoA-transferase beta subunit
sucC	1402823	1403989	+	ID=assembly_01289_gene	Succinate--CoA ligase [ADP-forming] subunit beta
sucD	1403989	1404861	+	ID=assembly_01290_gene	Succinate--CoA ligase [ADP-forming] subunit alpha
fdhA	4633018	4634208	-	ID=assembly_04254_gene	Glutathione-independent formaldehyde dehydrogenase
narT	1161074	1162426	-	ID=assembly_01062_gene	putative nitrate transporter NarT
narX	2403084	2404982	-	ID=assembly_02169_gene	Nitrate/nitrite sensor protein NarX
narL	2402416	2403084	-	ID=assembly_02168_gene	Nitrate/nitrite response regulator protein NarL
narK	2400585	2402177	-	ID=assembly_02167_gene	Nitrate/nitrite transporter NarK
narJ	2449406	2450218	+	ID=assembly_02214_gene	Nitrate reductase molybdenum cofactor assembly chaperone NarJ
nirQ	2428841	2429653	+	ID=assembly_02195_gene	Denitrification regulatory protein NirQ
